# Supplementary material for: Diagnostic accuracy of circulating tumor cells detection in gastric cancer: systematic review and meta-analysis
Source: BMC Cancer. 2013 Jun 27;13:314. doi: 10.1186/1471-2407-13-314 (PMC3699416; doi:10.1186/1471-2407-13-314)
Supplement: Additional file 1: Figure S1 — Paired forest plot depiction of empirical Bayes predicted versus observed sensitivity and specificity. Figure S2. Probability Modifying Plot. Figure S3. Forest plots of sensitivity and specificity of CK 19, Ck 20, and CEA based CTCs detections. Figure S4. Forest plots of sensitivity and specificity of CTCs detection in stage I to III, and IV gastric cancer patients. Figure S5. Forest plots of sensitivity and specificity of CTCs detection in stage I, II, III, and IV gastric cancer patients. Figure S6. Summary ROC plot of SEN and SPE of CTCs detection in stage I, II, III, and IV gastric cancer patients. (Dotted ellipses around the spots represent the 95% CI around the summary estimates. The diamonds, rectangles and circles represent individual studies and size of the diamonds/rectangles/circles is proportional to the number of patients included in the study). Table S1. Main characteristics of studies included in the meta-analysis of the diagnostic accuracy of CTCs detection in gastric cancer. Table S2. The correspondence between numbers and the studies. [file 1471-2407-13-314-S1.zip › Supplementary Table 1.xlsx]

## Sheet: Sheet1
Supplementary Table 1. Main characteristics of studies included in the meta-analysis of the diagnostic accuracy of CTCs detection in gastric cancer (more details)
First author	year of publication reference	Country of origin	maker used	CTC/patients	CTC/controls	tp	fp	fn	tn	patient age(years) mean(range)	Tumor histology	tumor stage	data about prognosis	Inclusion Creteria	method	STARD	healthy control	sonsecutive selection of subject	blinded interpretation of results	volume of blood collected	sampling time	collection of two consecutive blood samples
																Total
Aihara	1997	Japan	Keratin 19	0/49	0/50	0	0	49	50	NR	NR	I-IV	No	UICC	RT-PCR	12	No	No	Y	10	pretreatment	Yes
Bertazza	2009	Italy	Survivin	69/70	0/20	69	0	1	20	68(28-90)†	Yes	I-IV	Yes	UICC	qRT-PCR	18	Yes	No	No	6	pretreatment	No
			CK19	68/70	0/20	68	0	2	20
			CEA	30/70	0/20	30	0	40	20
			VEGF	27/70	0/20	27	0	43	20
Cui	2011	China	piR-651	66/93	6/32	66	6	27	26	preoperative:60±17; postoperative:63±14	Yes	I-IV	Np	National Comprehensive Cancer Network clinical practice guideline of oncology	qRT-PCR	17	Yes	Yes	Yes	2	misscellany※	No
			piR-823	75/93	6/32	75	6	18	26
Hiraiwa	2008	Japan	EpCAM	17/41	0/41	17	0	24	41	NR	Yes	I-IV	Yes	AJCC	CellSearch	19	Yes	No	Yes	7.5	misscellany	No
Ikeguchi	2005	Japan	CEA	0/59	0/15	0	0	59	15	66.3(26-86)	Yes	I-IV	Yes	Japanese Classification of Gastric Carcinoma	RT-PCR	17	No	Yes	No	1.5	pretreatment	Yes
Ikeguchi	2003	Japan	CEA	1/55	0/40	1	0	54	40	65.4			No	Japanese Classification of Gastric Carcinoma	RT-PCR	17	No	Yes	No	1.5	pretreatment	Yes
			CK19	0/55	0/40	0	0	55	40
			CK20	15/55	2/40	15	2	40	38
Ito	2010	Japan	GFP	27/27	0/80	27	0	0	80	56.1(39-76)	Yes	I-IV	No	AJCC	immunological	12	Yes	Unclear	Unclear	7.5	pretreatment	No
Koga	2008	Japan	CK19	8/69	0/14	8	0	61	14	65.7	Yes	I-IV	No	Japanese Classification of Gastric Carcinoma	qRT-PCR	18	Yes	No	No	10	pretreatment	No
			CK20	10/69	0/14	10	0	59	14
Majima	2000	Japan	CK19	5/52	0/14	5	0	47	14	NR	NR	I-IV	Yes	Creteria of the UICC	RT-PCR	14	Yes	No	No	10	pretreatment	Yes
			CK20	5/52	1/14	5	1	47	13			I-IV
Noh	1999	Korea	CEA	16/35	0/9	16	0	19	9	54.5(26-71)	Yes	I/Ⅲ/IV	No	AJCC	RT-PCR	15	Yes	No	No	10-14	pretreatment	No
Qiao	2007	China	CK20	9/40	0/20	9	0	31	20	62.2	Yes		No	NR	RT-PCR	18	No	Yes	No	5-10	pretreatment	No
Ren	2011	China	EpCAM	20/33	0/60	20	0	13	60	NR	Yes	I-IV	No	AJCC	immundluorence stainin	19	No	Yes	Yes	7.5	NR
Uen	2006	China	c-Met	32/52	2/36	32	2	20	34	60.0(34-84)	Yes	I-IV	Yes	AJCC	multiplex RT-PCR	17	Yes	Yes	No	4	pretreatment	Yes
			MUC1	37/52	3/36	37	3	15	33
Wang	2009	China	MAGE-1	19/40	0/20	19	0	21	20	55.7(27-77)	Yes	I-IV	No	AJCC	RT-PCR	18	Yes	Yes	No	10	pretreatment	No
			MAGE-3	10/40	0/20	10	0	30	20			I-IV
Wu	2006	China	hTERT	52/64	14/80	52	14	12	66	60.5(36-84)	Yes	I-IV	Yes	AJCC	RT-PCR	18	Yes	Yes	No	4	pretreatment	Yes
			CK19	50/64	12/80	50	12	14	68
			CEA	53/64	19/80	53	19	11	61
			MUC1	54/64	13/80	54	13	10	67
Wu	2006	China	hTERT	26/42	0/30	26	0	16	30	60.2(34-84)	Yes	I-IV	Yes	AJCC	multiplex RT-PCR	18	Yes	Yes	No	4	pretreatment	Yes
			CK19	29/42	1/30	29	1	13	29
			CK20	26/42	1/30	26	1	16	29
			CEA	33/42	0/30	33	0	9	30
Yang	2002	China	CEA	24/40	1/34	24	1	16	33	51.2(38-76)	Yes	I-IV	No	AJCC	RT-PCR	18	No	No	No	2	pretreatment	No
Yeh	1998	China	CK19	7/34	0/33	7	0	27	33	57(31-81)†	Yes	I-IV	Yes	UICC	Nested PCR	16	Yes	Yes	No	10	NR	No
Zhang	2007	China	CEA	4/45	0/13	4	0	41	13	60.5(42-78)	Yes	I-IV	No	UICC	RT-PCR	18	No	Yes	No	5	pretreatment	Yes
Zhou	2010	China	miR-106a	43/90	3/27	43	3	47	24	male: 62.3; female:59.2	Yes	NR	No	UICC	RT-PCR	19	Yes	Yes	Yes	2	misscellany	No
			MiR-17	47/90	2/27	47	2	43	25
†: median (range) of patient age (years)
※:misscellany means studies collected blood samples after the treatments in partial patients
